# Supplementary material for: Antrodia Cinnamomea Prolongs Survival in a Patient with Small Cell Lung Cancer
Source: Medicina (Kaunas). 2019 Sep 26;55(10):640. doi: 10.3390/medicina55100640 (PMC6843373; doi:10.3390/medicina55100640)
Supplement: Supplementary file 1 [file medicina-55-00640-s001.zip]

Archive with 16 entries (15 files):
- Figure S1 a.png
- Figure S1 b.png
- Figure S1 c.png
- Figure S1 d.png
- Figure S1 e.png
- medicina-564676-suppls/
- medicina-564676-suppls/2019-9-11 CARE Checklist_Hu final.docx
- medicina-564676-suppls/Figure S1 a.png
- medicina-564676-suppls/Figure S1 b.png
- medicina-564676-suppls/Figure S1 c.png
- medicina-564676-suppls/Figure S1 d.png
- medicina-564676-suppls/Figure S1 e.png
- medicina-564676-suppls/Table S1.jpg
- medicina-564676-suppls/Table S2.docx
- Table S1.jpg
- Table S2.docx
